# Supplementary material for: Characterization of Aspirated Duodenal Fluids from Parkinson’s Disease Patients
Source: Pharmaceutics. 2023 Apr 14;15(4):1243. doi: 10.3390/pharmaceutics15041243 (PMC10145225; doi:10.3390/pharmaceutics15041243)
Supplement: Supplementary file 1 [file pharmaceutics-15-01243-s001.zip]

Archive with 1 entries (1 files):
- pharmaceutics-2243618-supplementary.pdf
